# Supplementary material for: Effects of Parental Involvement in a Preschool-Based Eye Health Intervention Regarding Children’s Screen Use in China
Source: Int J Environ Res Public Health. 2021 Oct 28;18(21):11330. doi: 10.3390/ijerph182111330 (PMC8582736; doi:10.3390/ijerph182111330)
Supplement: Supplementary file 1 [file ijerph-18-11330-s001.zip]

Archive with 1 entries (1 files):
- ijerph-1397767-supplementary.pdf
